# Supplementary material for: Speech-Based Parkinson’s Detection Using Pre-Trained Self-Supervised Automatic Speech Recognition (ASR) Models and Supervised Contrastive Learning
Source: Bioengineering (Basel). 2025 Jul 1;12(7):728. doi: 10.3390/bioengineering12070728 (PMC12292552; doi:10.3390/bioengineering12070728)
Supplement: Supplementary file 1 [file bioengineering-12-00728-s001.zip]

Archive with 1 entries (1 files):
- bioengineering-3684287-supplementary.pdf
